# Supplementary material for: Antioxidant Effects and Potential Molecular Mechanism of Action of Limonium aureum Extract Based on Systematic Network Pharmacology
Source: Front Vet Sci. 2022 Jan 5;8:775490. doi: 10.3389/fvets.2021.775490 (PMC8767100; doi:10.3389/fvets.2021.775490)
Supplement: Supplementary File 1 — The PPI network analysis results. [file Table_2.XLSX]

## Sheet: string_interactions (1)
#node1	node2	node1_string_id	node2_string_id	combined_score
EGFR	PTPN1	9606.ENSP00000275493	9606.ENSP00000360683	0.999
ESR1	IGF1R	9606.ENSP00000405330	9606.ENSP00000268035	0.999
IGF1R	ESR1	9606.ENSP00000268035	9606.ENSP00000405330	0.999
INSR	PTPN1	9606.ENSP00000303830	9606.ENSP00000360683	0.999
PTPN1	EGFR	9606.ENSP00000360683	9606.ENSP00000275493	0.999
PTPN1	INSR	9606.ENSP00000360683	9606.ENSP00000303830	0.999
AHR	ESR1	9606.ENSP00000242057	9606.ENSP00000405330	0.998
EGFR	ERBB2	9606.ENSP00000275493	9606.ENSP00000269571	0.998
ERBB2	EGFR	9606.ENSP00000269571	9606.ENSP00000275493	0.998
ESR1	AHR	9606.ENSP00000405330	9606.ENSP00000242057	0.998
IGF1R	PTPN1	9606.ENSP00000268035	9606.ENSP00000360683	0.998
PTPN1	IGF1R	9606.ENSP00000360683	9606.ENSP00000268035	0.998
EGFR	ESR1	9606.ENSP00000275493	9606.ENSP00000405330	0.996
ESR1	EGFR	9606.ENSP00000405330	9606.ENSP00000275493	0.996
AHR	CYP1A1	9606.ENSP00000242057	9606.ENSP00000369050	0.993
CYP1A1	AHR	9606.ENSP00000369050	9606.ENSP00000242057	0.993
AR	EGFR	9606.ENSP00000363822	9606.ENSP00000275493	0.989
EGFR	AR	9606.ENSP00000275493	9606.ENSP00000363822	0.989
EGFR	PTPN2	9606.ENSP00000275493	9606.ENSP00000311857	0.984
PTPN2	EGFR	9606.ENSP00000311857	9606.ENSP00000275493	0.984
ALOX5	PTGS2	9606.ENSP00000363512	9606.ENSP00000356438	0.982
PTGS2	ALOX5	9606.ENSP00000356438	9606.ENSP00000363512	0.982
EGFR	PRKCA	9606.ENSP00000275493	9606.ENSP00000408695	0.981
PRKCA	EGFR	9606.ENSP00000408695	9606.ENSP00000275493	0.981
ALOX5	PTGS1	9606.ENSP00000363512	9606.ENSP00000354612	0.973
PTGS1	ALOX5	9606.ENSP00000354612	9606.ENSP00000363512	0.973
IGF1R	INSR	9606.ENSP00000268035	9606.ENSP00000303830	0.971
INSR	IGF1R	9606.ENSP00000303830	9606.ENSP00000268035	0.971
ALOX15	PTGS2	9606.ENSP00000458832	9606.ENSP00000356438	0.961
INSR	PTPN2	9606.ENSP00000303830	9606.ENSP00000311857	0.961
PTGS2	ALOX15	9606.ENSP00000356438	9606.ENSP00000458832	0.961
PTPN2	INSR	9606.ENSP00000311857	9606.ENSP00000303830	0.961
ALOX15	PTGS1	9606.ENSP00000458832	9606.ENSP00000354612	0.96
PTGS1	ALOX15	9606.ENSP00000354612	9606.ENSP00000458832	0.96
CNR1	FAAH	9606.ENSP00000358513	9606.ENSP00000243167	0.959
FAAH	CNR1	9606.ENSP00000243167	9606.ENSP00000358513	0.959
AKR1B1	CBR1	9606.ENSP00000285930	9606.ENSP00000290349	0.957
CBR1	AKR1B1	9606.ENSP00000290349	9606.ENSP00000285930	0.957
MMP1	MMP3	9606.ENSP00000322788	9606.ENSP00000299855	0.953
MMP3	MMP1	9606.ENSP00000299855	9606.ENSP00000322788	0.953
NOX4	PTPN1	9606.ENSP00000263317	9606.ENSP00000360683	0.951
PTPN1	NOX4	9606.ENSP00000360683	9606.ENSP00000263317	0.951
CYP19A1	CYP1A1	9606.ENSP00000379683	9606.ENSP00000369050	0.944
CYP1A1	CYP19A1	9606.ENSP00000369050	9606.ENSP00000379683	0.944
ERBB2	ESR1	9606.ENSP00000269571	9606.ENSP00000405330	0.941
ESR1	ERBB2	9606.ENSP00000405330	9606.ENSP00000269571	0.941
ALOX15B	PTGS1	9606.ENSP00000369530	9606.ENSP00000354612	0.94
PTGS1	ALOX15B	9606.ENSP00000354612	9606.ENSP00000369530	0.94
ALOX15B	PTGS2	9606.ENSP00000369530	9606.ENSP00000356438	0.939
IGF1R	PRKCD	9606.ENSP00000268035	9606.ENSP00000378217	0.939
PRKCD	IGF1R	9606.ENSP00000378217	9606.ENSP00000268035	0.939
PTGS2	ALOX15B	9606.ENSP00000356438	9606.ENSP00000369530	0.939
EGFR	PRKCB	9606.ENSP00000275493	9606.ENSP00000305355	0.935
PRKCB	EGFR	9606.ENSP00000305355	9606.ENSP00000275493	0.935
CYP1A1	CYP1B1	9606.ENSP00000369050	9606.ENSP00000478561	0.934
CYP1B1	CYP1A1	9606.ENSP00000478561	9606.ENSP00000369050	0.934
MPO	PTGS1	9606.ENSP00000225275	9606.ENSP00000354612	0.933
PTGS1	MPO	9606.ENSP00000354612	9606.ENSP00000225275	0.933
ABCC1	ABCG2	9606.ENSP00000382342	9606.ENSP00000237612	0.932
ABCG2	ABCC1	9606.ENSP00000237612	9606.ENSP00000382342	0.932
CNR1	CNR2	9606.ENSP00000358513	9606.ENSP00000363596	0.93
CNR2	CNR1	9606.ENSP00000363596	9606.ENSP00000358513	0.93
AKR1A1	MAOB	9606.ENSP00000361140	9606.ENSP00000367309	0.926
MAOB	AKR1A1	9606.ENSP00000367309	9606.ENSP00000361140	0.926
AHR	CYP1B1	9606.ENSP00000242057	9606.ENSP00000478561	0.924
CYP1B1	AHR	9606.ENSP00000478561	9606.ENSP00000242057	0.924
CBR1	CYP1A1	9606.ENSP00000290349	9606.ENSP00000369050	0.923
CYP1A1	CBR1	9606.ENSP00000369050	9606.ENSP00000290349	0.923
CYP19A1	ESR1	9606.ENSP00000379683	9606.ENSP00000405330	0.922
ESR1	CYP19A1	9606.ENSP00000405330	9606.ENSP00000379683	0.922
MMP1	MMP2	9606.ENSP00000322788	9606.ENSP00000219070	0.921
MMP2	MMP1	9606.ENSP00000219070	9606.ENSP00000322788	0.921
CBR3	CYP1A1	9606.ENSP00000290354	9606.ENSP00000369050	0.92
CYP1A1	CBR3	9606.ENSP00000369050	9606.ENSP00000290354	0.92
MMP3	PRKCA	9606.ENSP00000299855	9606.ENSP00000408695	0.915
PRKCA	MMP3	9606.ENSP00000408695	9606.ENSP00000299855	0.915
ALOX15	ALOX5	9606.ENSP00000458832	9606.ENSP00000363512	0.912
ALOX15	ALOX15B	9606.ENSP00000458832	9606.ENSP00000369530	0.912
ALOX15B	ALOX15	9606.ENSP00000369530	9606.ENSP00000458832	0.912
ALOX5	ALOX15	9606.ENSP00000363512	9606.ENSP00000458832	0.912
ALOX15B	ALOX5	9606.ENSP00000369530	9606.ENSP00000363512	0.911
ALOX5	ALOX15B	9606.ENSP00000363512	9606.ENSP00000369530	0.911
AKR1B10	CBR1	9606.ENSP00000352584	9606.ENSP00000290349	0.91
CBR1	AKR1B10	9606.ENSP00000290349	9606.ENSP00000352584	0.91
CYP1A2	XDH	9606.ENSP00000342007	9606.ENSP00000368727	0.91
XDH	CYP1A2	9606.ENSP00000368727	9606.ENSP00000342007	0.91
AHR	AR	9606.ENSP00000242057	9606.ENSP00000363822	0.908
AKR1B1	AKR1B10	9606.ENSP00000285930	9606.ENSP00000352584	0.908
AKR1B10	AKR1B1	9606.ENSP00000352584	9606.ENSP00000285930	0.908
AR	AHR	9606.ENSP00000363822	9606.ENSP00000242057	0.908
MMP1	PRSS1	9606.ENSP00000322788	9606.ENSP00000308720	0.907
PRSS1	MMP1	9606.ENSP00000308720	9606.ENSP00000322788	0.907
ALOX15	CYP1A2	9606.ENSP00000458832	9606.ENSP00000342007	0.904
CYP1A2	ALOX15	9606.ENSP00000342007	9606.ENSP00000458832	0.904
ABCC2	ABCG2	9606.ENSP00000359478	9606.ENSP00000237612	0.903
ABCG2	ABCC2	9606.ENSP00000237612	9606.ENSP00000359478	0.903
NR1H2	NR1H3	9606.ENSP00000253727	9606.ENSP00000477707	0.903
NR1H3	NR1H2	9606.ENSP00000477707	9606.ENSP00000253727	0.903
MMP13	PRSS1	9606.ENSP00000260302	9606.ENSP00000308720	0.902
PRSS1	MMP13	9606.ENSP00000308720	9606.ENSP00000260302	0.902
MMP3	PRSS1	9606.ENSP00000299855	9606.ENSP00000308720	0.9
PRSS1	MMP3	9606.ENSP00000308720	9606.ENSP00000299855	0.9
CBR1	CBR3	9606.ENSP00000290349	9606.ENSP00000290354	0.898
CBR3	CBR1	9606.ENSP00000290354	9606.ENSP00000290349	0.898
PRKCA	PRKCG	9606.ENSP00000408695	9606.ENSP00000263431	0.895
PRKCG	PRKCA	9606.ENSP00000263431	9606.ENSP00000408695	0.895
PLA2G1B	PTGS2	9606.ENSP00000312286	9606.ENSP00000356438	0.89
PTGS2	PLA2G1B	9606.ENSP00000356438	9606.ENSP00000312286	0.89
MAOA	MAOB	9606.ENSP00000340684	9606.ENSP00000367309	0.88
MAOB	MAOA	9606.ENSP00000367309	9606.ENSP00000340684	0.88
PTGS1	PTGS2	9606.ENSP00000354612	9606.ENSP00000356438	0.869
PTGS2	PTGS1	9606.ENSP00000356438	9606.ENSP00000354612	0.869
PPARG	PTGS2	9606.ENSP00000287820	9606.ENSP00000356438	0.862
PTGS2	PPARG	9606.ENSP00000356438	9606.ENSP00000287820	0.862
PRKCB	PRKCD	9606.ENSP00000305355	9606.ENSP00000378217	0.858
PRKCD	PRKCB	9606.ENSP00000378217	9606.ENSP00000305355	0.858
ALOX5	PLA2G1B	9606.ENSP00000363512	9606.ENSP00000312286	0.855
PLA2G1B	ALOX5	9606.ENSP00000312286	9606.ENSP00000363512	0.855
AR	CDK1	9606.ENSP00000363822	9606.ENSP00000378699	0.854
CDK1	AR	9606.ENSP00000378699	9606.ENSP00000363822	0.854
PRKCD	PRKCQ	9606.ENSP00000378217	9606.ENSP00000263125	0.85
PRKCQ	PRKCD	9606.ENSP00000263125	9606.ENSP00000378217	0.85
EGFR	MMP3	9606.ENSP00000275493	9606.ENSP00000299855	0.838
MMP3	EGFR	9606.ENSP00000299855	9606.ENSP00000275493	0.838
GLO1	MAOA	9606.ENSP00000362463	9606.ENSP00000340684	0.837
MAOA	GLO1	9606.ENSP00000340684	9606.ENSP00000362463	0.837
PLA2G1B	PTGS1	9606.ENSP00000312286	9606.ENSP00000354612	0.837
PTGS1	PLA2G1B	9606.ENSP00000354612	9606.ENSP00000312286	0.837
PRKCA	PRKCB	9606.ENSP00000408695	9606.ENSP00000305355	0.83
PRKCB	PRKCA	9606.ENSP00000305355	9606.ENSP00000408695	0.83
CDK1	EGFR	9606.ENSP00000378699	9606.ENSP00000275493	0.828
CYP1A2	CYP1B1	9606.ENSP00000342007	9606.ENSP00000478561	0.828
CYP1B1	CYP1A2	9606.ENSP00000478561	9606.ENSP00000342007	0.828
EGFR	CDK1	9606.ENSP00000275493	9606.ENSP00000378699	0.828
INSR	PRKCB	9606.ENSP00000303830	9606.ENSP00000305355	0.826
PRKCB	INSR	9606.ENSP00000305355	9606.ENSP00000303830	0.826
ALOX15	PLA2G1B	9606.ENSP00000458832	9606.ENSP00000312286	0.824
PLA2G1B	ALOX15	9606.ENSP00000312286	9606.ENSP00000458832	0.824
GLO1	MAOB	9606.ENSP00000362463	9606.ENSP00000367309	0.823
MAOB	GLO1	9606.ENSP00000367309	9606.ENSP00000362463	0.823
PRKCB	PRKCQ	9606.ENSP00000305355	9606.ENSP00000263125	0.822
PRKCQ	PRKCB	9606.ENSP00000263125	9606.ENSP00000305355	0.822
PRKCA	PRKCD	9606.ENSP00000408695	9606.ENSP00000378217	0.815
PRKCD	PRKCA	9606.ENSP00000378217	9606.ENSP00000408695	0.815
CYP1A1	CYP1A2	9606.ENSP00000369050	9606.ENSP00000342007	0.813
CYP1A2	CYP1A1	9606.ENSP00000342007	9606.ENSP00000369050	0.813
PRKCB	PRKCG	9606.ENSP00000305355	9606.ENSP00000263431	0.812
PRKCG	PRKCB	9606.ENSP00000263431	9606.ENSP00000305355	0.812
EGFR	IGF1R	9606.ENSP00000275493	9606.ENSP00000268035	0.808
IGF1R	EGFR	9606.ENSP00000268035	9606.ENSP00000275493	0.808
CNR2	FAAH	9606.ENSP00000363596	9606.ENSP00000243167	0.807
FAAH	CNR2	9606.ENSP00000243167	9606.ENSP00000363596	0.807
AR	CYP19A1	9606.ENSP00000363822	9606.ENSP00000379683	0.806
CYP19A1	AR	9606.ENSP00000379683	9606.ENSP00000363822	0.806
CYP19A1	ERBB2	9606.ENSP00000379683	9606.ENSP00000269571	0.802
ERBB2	CYP19A1	9606.ENSP00000269571	9606.ENSP00000379683	0.802
AKR1A1	CBR3	9606.ENSP00000361140	9606.ENSP00000290354	0.794
CBR3	AKR1A1	9606.ENSP00000290354	9606.ENSP00000361140	0.794
AR	ERBB2	9606.ENSP00000363822	9606.ENSP00000269571	0.774
ERBB2	AR	9606.ENSP00000269571	9606.ENSP00000363822	0.774
ALOX15	PPARG	9606.ENSP00000458832	9606.ENSP00000287820	0.763
DYRK1A	MAPT	9606.ENSP00000381932	9606.ENSP00000340820	0.763
MAPT	DYRK1A	9606.ENSP00000340820	9606.ENSP00000381932	0.763
PPARG	ALOX15	9606.ENSP00000287820	9606.ENSP00000458832	0.763
CYP1A1	NQO1	9606.ENSP00000369050	9606.ENSP00000319788	0.761
NQO1	CYP1A1	9606.ENSP00000319788	9606.ENSP00000369050	0.761
OPRM1	PRKCG	9606.ENSP00000394624	9606.ENSP00000263431	0.761
PRKCG	OPRM1	9606.ENSP00000263431	9606.ENSP00000394624	0.761
AKR1A1	CBR1	9606.ENSP00000361140	9606.ENSP00000290349	0.755
CBR1	AKR1A1	9606.ENSP00000290349	9606.ENSP00000361140	0.755
AKR1B1	GLO1	9606.ENSP00000285930	9606.ENSP00000362463	0.754
GLO1	AKR1B1	9606.ENSP00000362463	9606.ENSP00000285930	0.754
AHR	CYP1A2	9606.ENSP00000242057	9606.ENSP00000342007	0.752
AR	KDM4C	9606.ENSP00000363822	9606.ENSP00000370710	0.752
CYP1A2	AHR	9606.ENSP00000342007	9606.ENSP00000242057	0.752
EGFR	MAPT	9606.ENSP00000275493	9606.ENSP00000340820	0.752
KDM4C	AR	9606.ENSP00000370710	9606.ENSP00000363822	0.752
MAPT	EGFR	9606.ENSP00000340820	9606.ENSP00000275493	0.752
CDK1	MAPT	9606.ENSP00000378699	9606.ENSP00000340820	0.749
MAPT	CDK1	9606.ENSP00000340820	9606.ENSP00000378699	0.749
ABCG2	EGFR	9606.ENSP00000237612	9606.ENSP00000275493	0.746
EGFR	ABCG2	9606.ENSP00000275493	9606.ENSP00000237612	0.746
AR	IGF1R	9606.ENSP00000363822	9606.ENSP00000268035	0.742
IGF1R	AR	9606.ENSP00000268035	9606.ENSP00000363822	0.742
ERBB2	IGF1R	9606.ENSP00000269571	9606.ENSP00000268035	0.734
IGF1R	ERBB2	9606.ENSP00000268035	9606.ENSP00000269571	0.734
CNR1	PPARG	9606.ENSP00000358513	9606.ENSP00000287820	0.714
PPARG	CNR1	9606.ENSP00000287820	9606.ENSP00000358513	0.714
EGFR	MMP2	9606.ENSP00000275493	9606.ENSP00000219070	0.707
MMP2	EGFR	9606.ENSP00000219070	9606.ENSP00000275493	0.707
EGFR	PTGS2	9606.ENSP00000275493	9606.ENSP00000356438	0.706
PTGS2	EGFR	9606.ENSP00000356438	9606.ENSP00000275493	0.706
ERBB2	PTGS2	9606.ENSP00000269571	9606.ENSP00000356438	0.702
PTGS2	ERBB2	9606.ENSP00000356438	9606.ENSP00000269571	0.702
ALOX15B	PLA2G1B	9606.ENSP00000369530	9606.ENSP00000312286	0.695
CYP1A1	ESR1	9606.ENSP00000369050	9606.ENSP00000405330	0.695
ESR1	CYP1A1	9606.ENSP00000405330	9606.ENSP00000369050	0.695
PLA2G1B	ALOX15B	9606.ENSP00000312286	9606.ENSP00000369530	0.695
ABCB1	EGFR	9606.ENSP00000478255	9606.ENSP00000275493	0.694
EGFR	ABCB1	9606.ENSP00000275493	9606.ENSP00000478255	0.694
MMP3	PTGS2	9606.ENSP00000299855	9606.ENSP00000356438	0.691
PTGS2	MMP3	9606.ENSP00000356438	9606.ENSP00000299855	0.691
CYP1B1	NQO1	9606.ENSP00000478561	9606.ENSP00000319788	0.69
NQO1	CYP1B1	9606.ENSP00000319788	9606.ENSP00000478561	0.69
AHR	NQO1	9606.ENSP00000242057	9606.ENSP00000319788	0.688
AKR1B1	CBR3	9606.ENSP00000285930	9606.ENSP00000290354	0.688
CBR3	AKR1B1	9606.ENSP00000290354	9606.ENSP00000285930	0.688
NQO1	AHR	9606.ENSP00000319788	9606.ENSP00000242057	0.688
MAOA	SLC6A2	9606.ENSP00000340684	9606.ENSP00000219833	0.687
SLC6A2	MAOA	9606.ENSP00000219833	9606.ENSP00000340684	0.687
MMP1	MMP13	9606.ENSP00000322788	9606.ENSP00000260302	0.682
MMP13	MMP1	9606.ENSP00000260302	9606.ENSP00000322788	0.682
CYP1B1	ESR1	9606.ENSP00000478561	9606.ENSP00000405330	0.678
ESR1	CYP1B1	9606.ENSP00000405330	9606.ENSP00000478561	0.678
ALOX5	PPARG	9606.ENSP00000363512	9606.ENSP00000287820	0.676
PPARG	ALOX5	9606.ENSP00000287820	9606.ENSP00000363512	0.676
CYP1A2	PLA2G1B	9606.ENSP00000342007	9606.ENSP00000312286	0.668
PLA2G1B	CYP1A2	9606.ENSP00000312286	9606.ENSP00000342007	0.668
EGFR	PPARG	9606.ENSP00000275493	9606.ENSP00000287820	0.663
MMP2	PTGS2	9606.ENSP00000219070	9606.ENSP00000356438	0.663
PPARG	EGFR	9606.ENSP00000287820	9606.ENSP00000275493	0.663
PTGS2	MMP2	9606.ENSP00000356438	9606.ENSP00000219070	0.663
CNR1	PTGS2	9606.ENSP00000358513	9606.ENSP00000356438	0.658
OPRD1	OPRM1	9606.ENSP00000234961	9606.ENSP00000394624	0.658
OPRM1	OPRD1	9606.ENSP00000394624	9606.ENSP00000234961	0.658
PTGS2	CNR1	9606.ENSP00000356438	9606.ENSP00000358513	0.658
MMP1	PTGS2	9606.ENSP00000322788	9606.ENSP00000356438	0.657
PTGS2	MMP1	9606.ENSP00000356438	9606.ENSP00000322788	0.657
MPO	PTGS2	9606.ENSP00000225275	9606.ENSP00000356438	0.653
PTGS2	MPO	9606.ENSP00000356438	9606.ENSP00000225275	0.653
EGFR	INSR	9606.ENSP00000275493	9606.ENSP00000303830	0.651
INSR	EGFR	9606.ENSP00000303830	9606.ENSP00000275493	0.651
ABCB1	CYP1A2	9606.ENSP00000478255	9606.ENSP00000342007	0.64
CYP1A2	ABCB1	9606.ENSP00000342007	9606.ENSP00000478255	0.64
ESR1	PTGS2	9606.ENSP00000405330	9606.ENSP00000356438	0.637
PTGS2	ESR1	9606.ENSP00000356438	9606.ENSP00000405330	0.637
ABCB1	OPRM1	9606.ENSP00000478255	9606.ENSP00000394624	0.636
MMP13	PTGS2	9606.ENSP00000260302	9606.ENSP00000356438	0.636
OPRM1	ABCB1	9606.ENSP00000394624	9606.ENSP00000478255	0.636
PTGS2	MMP13	9606.ENSP00000356438	9606.ENSP00000260302	0.636
CA1	CA3	9606.ENSP00000430656	9606.ENSP00000285381	0.632
CA3	CA1	9606.ENSP00000285381	9606.ENSP00000430656	0.632
CYP19A1	EGFR	9606.ENSP00000379683	9606.ENSP00000275493	0.618
EGFR	CYP19A1	9606.ENSP00000275493	9606.ENSP00000379683	0.618
FAAH	PTGS2	9606.ENSP00000243167	9606.ENSP00000356438	0.616
PTGS2	FAAH	9606.ENSP00000356438	9606.ENSP00000243167	0.616
ERBB2	MMP2	9606.ENSP00000269571	9606.ENSP00000219070	0.615
MMP2	ERBB2	9606.ENSP00000219070	9606.ENSP00000269571	0.615
CYP19A1	PTGS2	9606.ENSP00000379683	9606.ENSP00000356438	0.609
PTGS2	CYP19A1	9606.ENSP00000356438	9606.ENSP00000379683	0.609
AKR1B1	PTGS2	9606.ENSP00000285930	9606.ENSP00000356438	0.608
PTGS2	AKR1B1	9606.ENSP00000356438	9606.ENSP00000285930	0.608
NOX4	XDH	9606.ENSP00000263317	9606.ENSP00000368727	0.591
XDH	NOX4	9606.ENSP00000368727	9606.ENSP00000263317	0.591
ABCG2	CYP1A2	9606.ENSP00000237612	9606.ENSP00000342007	0.578
CYP1A2	ABCG2	9606.ENSP00000342007	9606.ENSP00000237612	0.578
PPARG	PRKCA	9606.ENSP00000287820	9606.ENSP00000408695	0.574
PRKCA	PPARG	9606.ENSP00000408695	9606.ENSP00000287820	0.574
AHR	PPARG	9606.ENSP00000242057	9606.ENSP00000287820	0.573
PPARG	AHR	9606.ENSP00000287820	9606.ENSP00000242057	0.573
PPARG	PTPN1	9606.ENSP00000287820	9606.ENSP00000360683	0.572
PTPN1	PPARG	9606.ENSP00000360683	9606.ENSP00000287820	0.572
ABCB1	AKR1B1	9606.ENSP00000478255	9606.ENSP00000285930	0.571
AKR1B1	ABCB1	9606.ENSP00000285930	9606.ENSP00000478255	0.571
ABCB1	ERBB2	9606.ENSP00000478255	9606.ENSP00000269571	0.568
ERBB2	ABCB1	9606.ENSP00000269571	9606.ENSP00000478255	0.568
NR1H3	PPARG	9606.ENSP00000477707	9606.ENSP00000287820	0.568
PPARG	NR1H3	9606.ENSP00000287820	9606.ENSP00000477707	0.568
CYP19A1	IGF1R	9606.ENSP00000379683	9606.ENSP00000268035	0.566
IGF1R	CYP19A1	9606.ENSP00000268035	9606.ENSP00000379683	0.566
ABCG2	ERBB2	9606.ENSP00000237612	9606.ENSP00000269571	0.565
ERBB2	ABCG2	9606.ENSP00000269571	9606.ENSP00000237612	0.565
MAOB	SLC6A2	9606.ENSP00000367309	9606.ENSP00000219833	0.565
SLC6A2	MAOB	9606.ENSP00000219833	9606.ENSP00000367309	0.565
ESR1	MMP2	9606.ENSP00000405330	9606.ENSP00000219070	0.56
MMP2	ESR1	9606.ENSP00000219070	9606.ENSP00000405330	0.56
NR1H2	PPARG	9606.ENSP00000253727	9606.ENSP00000287820	0.556
PPARG	NR1H2	9606.ENSP00000287820	9606.ENSP00000253727	0.556
ABCB1	CYP1A1	9606.ENSP00000478255	9606.ENSP00000369050	0.554
CYP1A1	ABCB1	9606.ENSP00000369050	9606.ENSP00000478255	0.554
ABCC2	CYP1A1	9606.ENSP00000359478	9606.ENSP00000369050	0.548
CYP1A1	ABCC2	9606.ENSP00000369050	9606.ENSP00000359478	0.548
ABCC2	XDH	9606.ENSP00000359478	9606.ENSP00000368727	0.545
INSR	PRKCD	9606.ENSP00000303830	9606.ENSP00000378217	0.545
PRKCD	INSR	9606.ENSP00000378217	9606.ENSP00000303830	0.545
XDH	ABCC2	9606.ENSP00000368727	9606.ENSP00000359478	0.545
CDK1	ESR1	9606.ENSP00000378699	9606.ENSP00000405330	0.544
ESR1	CDK1	9606.ENSP00000405330	9606.ENSP00000378699	0.544
ESR1	PRKCA	9606.ENSP00000405330	9606.ENSP00000408695	0.539
PRKCA	ESR1	9606.ENSP00000408695	9606.ENSP00000405330	0.539
PRKCD	PRKCG	9606.ENSP00000378217	9606.ENSP00000263431	0.539
PRKCG	PRKCD	9606.ENSP00000263431	9606.ENSP00000378217	0.539
ALOX15B	PPARG	9606.ENSP00000369530	9606.ENSP00000287820	0.537
PPARG	ALOX15B	9606.ENSP00000287820	9606.ENSP00000369530	0.537
EGFR	MMP1	9606.ENSP00000275493	9606.ENSP00000322788	0.535
MMP1	EGFR	9606.ENSP00000322788	9606.ENSP00000275493	0.535
ABCG2	ESR1	9606.ENSP00000237612	9606.ENSP00000405330	0.534
ESR1	ABCG2	9606.ENSP00000405330	9606.ENSP00000237612	0.534
ABCG2	CYP1A1	9606.ENSP00000237612	9606.ENSP00000369050	0.532
CBR1	CNR1	9606.ENSP00000290349	9606.ENSP00000358513	0.532
CNR1	CBR1	9606.ENSP00000358513	9606.ENSP00000290349	0.532
CYP1A1	ABCG2	9606.ENSP00000369050	9606.ENSP00000237612	0.532
NR1H3	PPARD	9606.ENSP00000477707	9606.ENSP00000310928	0.532
PPARD	NR1H3	9606.ENSP00000310928	9606.ENSP00000477707	0.532
CBR1	ESR1	9606.ENSP00000290349	9606.ENSP00000405330	0.529
CYP1A2	NQO1	9606.ENSP00000342007	9606.ENSP00000319788	0.529
ESR1	CBR1	9606.ENSP00000405330	9606.ENSP00000290349	0.529
NQO1	CYP1A2	9606.ENSP00000319788	9606.ENSP00000342007	0.529
NR1H2	PPARD	9606.ENSP00000253727	9606.ENSP00000310928	0.528
PPARD	NR1H2	9606.ENSP00000310928	9606.ENSP00000253727	0.528
INSR	PPARG	9606.ENSP00000303830	9606.ENSP00000287820	0.525
PPARG	INSR	9606.ENSP00000287820	9606.ENSP00000303830	0.525
PPARG	PTGS1	9606.ENSP00000287820	9606.ENSP00000354612	0.525
PTGS1	PPARG	9606.ENSP00000354612	9606.ENSP00000287820	0.525
PRKCA	PRKCQ	9606.ENSP00000408695	9606.ENSP00000263125	0.524
PRKCQ	PRKCA	9606.ENSP00000263125	9606.ENSP00000408695	0.524
ALOX5	MPO	9606.ENSP00000363512	9606.ENSP00000225275	0.522
MPO	ALOX5	9606.ENSP00000225275	9606.ENSP00000363512	0.522
PRKCG	PRKCQ	9606.ENSP00000263431	9606.ENSP00000263125	0.522
PRKCQ	PRKCG	9606.ENSP00000263125	9606.ENSP00000263431	0.522
PRKCG	TACR1	9606.ENSP00000263431	9606.ENSP00000303522	0.521
TACR1	PRKCG	9606.ENSP00000303522	9606.ENSP00000263431	0.521
AKR1B10	NQO1	9606.ENSP00000352584	9606.ENSP00000319788	0.52
CYP19A1	PPARG	9606.ENSP00000379683	9606.ENSP00000287820	0.52
MAOA	OPRM1	9606.ENSP00000340684	9606.ENSP00000394624	0.52
NQO1	AKR1B10	9606.ENSP00000319788	9606.ENSP00000352584	0.52
OPRM1	MAOA	9606.ENSP00000394624	9606.ENSP00000340684	0.52
PPARG	CYP19A1	9606.ENSP00000287820	9606.ENSP00000379683	0.52
ABCB1	ABCG2	9606.ENSP00000478255	9606.ENSP00000237612	0.518
ABCG2	ABCB1	9606.ENSP00000237612	9606.ENSP00000478255	0.518
INSR	MBNL2	9606.ENSP00000303830	9606.ENSP00000267287	0.518
MBNL2	INSR	9606.ENSP00000267287	9606.ENSP00000303830	0.518
MMP12	MMP3	9606.ENSP00000458585	9606.ENSP00000299855	0.517
MMP3	MMP12	9606.ENSP00000299855	9606.ENSP00000458585	0.517
NOX4	PPARG	9606.ENSP00000263317	9606.ENSP00000287820	0.515
PPARG	NOX4	9606.ENSP00000287820	9606.ENSP00000263317	0.515
MMP2	PPARG	9606.ENSP00000219070	9606.ENSP00000287820	0.514
PPARG	MMP2	9606.ENSP00000287820	9606.ENSP00000219070	0.514
FAAH	PPARG	9606.ENSP00000243167	9606.ENSP00000287820	0.513
PPARG	FAAH	9606.ENSP00000287820	9606.ENSP00000243167	0.513
MAPT	PRKCG	9606.ENSP00000340820	9606.ENSP00000263431	0.506
NQO1	PTGS2	9606.ENSP00000319788	9606.ENSP00000356438	0.506
PRKCG	MAPT	9606.ENSP00000263431	9606.ENSP00000340820	0.506
PTGS2	NQO1	9606.ENSP00000356438	9606.ENSP00000319788	0.506
MMP2	MPO	9606.ENSP00000219070	9606.ENSP00000225275	0.505
MPO	MMP2	9606.ENSP00000225275	9606.ENSP00000219070	0.505
MPO	PLA2G1B	9606.ENSP00000225275	9606.ENSP00000312286	0.505
MPO	NQO1	9606.ENSP00000225275	9606.ENSP00000319788	0.505
NQO1	MPO	9606.ENSP00000319788	9606.ENSP00000225275	0.505
PLA2G1B	MPO	9606.ENSP00000312286	9606.ENSP00000225275	0.505
ABCG2	AHR	9606.ENSP00000237612	9606.ENSP00000242057	0.504
AHR	ABCG2	9606.ENSP00000242057	9606.ENSP00000237612	0.504
CYP1B1	PTGS2	9606.ENSP00000478561	9606.ENSP00000356438	0.504
PTGS2	CYP1B1	9606.ENSP00000356438	9606.ENSP00000478561	0.504
ALOX5	MMP2	9606.ENSP00000363512	9606.ENSP00000219070	0.503
MMP2	ALOX5	9606.ENSP00000219070	9606.ENSP00000363512	0.503
CBR3	NQO1	9606.ENSP00000290354	9606.ENSP00000319788	0.501
FAAH	OPRM1	9606.ENSP00000243167	9606.ENSP00000394624	0.501
NQO1	CBR3	9606.ENSP00000319788	9606.ENSP00000290354	0.501
OPRM1	FAAH	9606.ENSP00000394624	9606.ENSP00000243167	0.501
AHR	PTGS2	9606.ENSP00000242057	9606.ENSP00000356438	0.5
PTGS2	AHR	9606.ENSP00000356438	9606.ENSP00000242057	0.5
IGF1R	MMP2	9606.ENSP00000268035	9606.ENSP00000219070	0.499
MMP2	IGF1R	9606.ENSP00000219070	9606.ENSP00000268035	0.499
AKR1A1	GLO1	9606.ENSP00000361140	9606.ENSP00000362463	0.496
GLO1	AKR1A1	9606.ENSP00000362463	9606.ENSP00000361140	0.496
CYP19A1	HSD11B2	9606.ENSP00000379683	9606.ENSP00000316786	0.495
HSD11B2	CYP19A1	9606.ENSP00000316786	9606.ENSP00000379683	0.495
ERBB2	PPARG	9606.ENSP00000269571	9606.ENSP00000287820	0.492
PPARG	ERBB2	9606.ENSP00000287820	9606.ENSP00000269571	0.492
MAOB	MAPT	9606.ENSP00000367309	9606.ENSP00000340820	0.491
MAPT	MAOB	9606.ENSP00000340820	9606.ENSP00000367309	0.491
AR	ESR1	9606.ENSP00000363822	9606.ENSP00000405330	0.49
ESR1	AR	9606.ENSP00000405330	9606.ENSP00000363822	0.49
CYP1A1	PTGS2	9606.ENSP00000369050	9606.ENSP00000356438	0.489
NOX4	PTGS2	9606.ENSP00000263317	9606.ENSP00000356438	0.489
PTGS2	NOX4	9606.ENSP00000356438	9606.ENSP00000263317	0.489
PTGS2	CYP1A1	9606.ENSP00000356438	9606.ENSP00000369050	0.489
AR	PRKCB	9606.ENSP00000363822	9606.ENSP00000305355	0.486
ESR1	NQO1	9606.ENSP00000405330	9606.ENSP00000319788	0.486
MPO	PPARG	9606.ENSP00000225275	9606.ENSP00000287820	0.486
NQO1	ESR1	9606.ENSP00000319788	9606.ENSP00000405330	0.486
PPARG	MPO	9606.ENSP00000287820	9606.ENSP00000225275	0.486
PRKCB	AR	9606.ENSP00000305355	9606.ENSP00000363822	0.486
ESR1	PTPN1	9606.ENSP00000405330	9606.ENSP00000360683	0.482
PTPN1	ESR1	9606.ENSP00000360683	9606.ENSP00000405330	0.482
ABCB1	CYP1B1	9606.ENSP00000478255	9606.ENSP00000478561	0.481
CYP1B1	ABCB1	9606.ENSP00000478561	9606.ENSP00000478255	0.481
AKR1B1	PTPN1	9606.ENSP00000285930	9606.ENSP00000360683	0.48
PTPN1	AKR1B1	9606.ENSP00000360683	9606.ENSP00000285930	0.48
ABCB1	ESR1	9606.ENSP00000478255	9606.ENSP00000405330	0.478
ABCC1	EGFR	9606.ENSP00000382342	9606.ENSP00000275493	0.478
AHR	CYP19A1	9606.ENSP00000242057	9606.ENSP00000379683	0.478
CYP19A1	AHR	9606.ENSP00000379683	9606.ENSP00000242057	0.478
EGFR	ABCC1	9606.ENSP00000275493	9606.ENSP00000382342	0.478
ESR1	ABCB1	9606.ENSP00000405330	9606.ENSP00000478255	0.478
IGF1R	PPARG	9606.ENSP00000268035	9606.ENSP00000287820	0.478
PPARG	IGF1R	9606.ENSP00000287820	9606.ENSP00000268035	0.478
ABCC2	CYP1A2	9606.ENSP00000359478	9606.ENSP00000342007	0.475
CYP1A2	ABCC2	9606.ENSP00000342007	9606.ENSP00000359478	0.475
ABCC3	ABCG2	9606.ENSP00000285238	9606.ENSP00000237612	0.47
ABCG2	ABCC3	9606.ENSP00000237612	9606.ENSP00000285238	0.47
ERBB2	PTPN1	9606.ENSP00000269571	9606.ENSP00000360683	0.47
PTPN1	ERBB2	9606.ENSP00000360683	9606.ENSP00000269571	0.47
CBR1	NQO1	9606.ENSP00000290349	9606.ENSP00000319788	0.468
NQO1	CBR1	9606.ENSP00000319788	9606.ENSP00000290349	0.468
OPRM1	SLC6A2	9606.ENSP00000394624	9606.ENSP00000219833	0.468
SLC6A2	OPRM1	9606.ENSP00000219833	9606.ENSP00000394624	0.468
AKR1B1	PPARG	9606.ENSP00000285930	9606.ENSP00000287820	0.466
CNR2	ERBB2	9606.ENSP00000363596	9606.ENSP00000269571	0.466
ERBB2	CNR2	9606.ENSP00000269571	9606.ENSP00000363596	0.466
IGF1R	PTGS2	9606.ENSP00000268035	9606.ENSP00000356438	0.466
PPARG	AKR1B1	9606.ENSP00000287820	9606.ENSP00000285930	0.466
PTGS2	IGF1R	9606.ENSP00000356438	9606.ENSP00000268035	0.466
AKR1B1	XDH	9606.ENSP00000285930	9606.ENSP00000368727	0.465
XDH	AKR1B1	9606.ENSP00000368727	9606.ENSP00000285930	0.465
CDK1	PTPN1	9606.ENSP00000378699	9606.ENSP00000360683	0.464
CNR1	INSR	9606.ENSP00000358513	9606.ENSP00000303830	0.464
ERBB2	MMP1	9606.ENSP00000269571	9606.ENSP00000322788	0.464
INSR	CNR1	9606.ENSP00000303830	9606.ENSP00000358513	0.464
MAPT	MBNL2	9606.ENSP00000340820	9606.ENSP00000267287	0.464
MBNL2	MAPT	9606.ENSP00000267287	9606.ENSP00000340820	0.464
MMP1	ERBB2	9606.ENSP00000322788	9606.ENSP00000269571	0.464
MMP2	MMP3	9606.ENSP00000219070	9606.ENSP00000299855	0.464
MMP3	MMP2	9606.ENSP00000299855	9606.ENSP00000219070	0.464
PTPN1	CDK1	9606.ENSP00000360683	9606.ENSP00000378699	0.464
NOX4	NQO1	9606.ENSP00000263317	9606.ENSP00000319788	0.462
NQO1	NOX4	9606.ENSP00000319788	9606.ENSP00000263317	0.462
CYP19A1	CYP1B1	9606.ENSP00000379683	9606.ENSP00000478561	0.461
CYP1B1	CYP19A1	9606.ENSP00000478561	9606.ENSP00000379683	0.461
MPO	NOX4	9606.ENSP00000225275	9606.ENSP00000263317	0.457
NOX4	MPO	9606.ENSP00000263317	9606.ENSP00000225275	0.457
PRKCD	PTPN1	9606.ENSP00000378217	9606.ENSP00000360683	0.457
PTPN1	PRKCD	9606.ENSP00000360683	9606.ENSP00000378217	0.457
AKR1B1	PRKCB	9606.ENSP00000285930	9606.ENSP00000305355	0.456
PRKCB	AKR1B1	9606.ENSP00000305355	9606.ENSP00000285930	0.456
MMP3	MPO	9606.ENSP00000299855	9606.ENSP00000225275	0.455
MPO	MMP3	9606.ENSP00000225275	9606.ENSP00000299855	0.455
ABCC3	NQO1	9606.ENSP00000285238	9606.ENSP00000319788	0.454
CNR2	PPARG	9606.ENSP00000363596	9606.ENSP00000287820	0.454
NQO1	ABCC3	9606.ENSP00000319788	9606.ENSP00000285238	0.454
PPARG	CNR2	9606.ENSP00000287820	9606.ENSP00000363596	0.454
PPARD	PTGS2	9606.ENSP00000310928	9606.ENSP00000356438	0.451
PRKCA	TACR1	9606.ENSP00000408695	9606.ENSP00000303522	0.451
PTGS2	PPARD	9606.ENSP00000356438	9606.ENSP00000310928	0.451
TACR1	PRKCA	9606.ENSP00000303522	9606.ENSP00000408695	0.451
MPO	XDH	9606.ENSP00000225275	9606.ENSP00000368727	0.448
XDH	MPO	9606.ENSP00000368727	9606.ENSP00000225275	0.448
AKR1B10	CBR3	9606.ENSP00000352584	9606.ENSP00000290354	0.447
CBR3	AKR1B10	9606.ENSP00000290354	9606.ENSP00000352584	0.447
ESR1	PRKCD	9606.ENSP00000405330	9606.ENSP00000378217	0.445
PRKCD	ESR1	9606.ENSP00000378217	9606.ENSP00000405330	0.445
DYRK1A	MAOA	9606.ENSP00000381932	9606.ENSP00000340684	0.441
MAOA	DYRK1A	9606.ENSP00000340684	9606.ENSP00000381932	0.441
MAPT	PRKCB	9606.ENSP00000340820	9606.ENSP00000305355	0.438
PPARG	XDH	9606.ENSP00000287820	9606.ENSP00000368727	0.438
PRKCB	MAPT	9606.ENSP00000305355	9606.ENSP00000340820	0.438
XDH	PPARG	9606.ENSP00000368727	9606.ENSP00000287820	0.438
CYP1A2	MAOA	9606.ENSP00000342007	9606.ENSP00000340684	0.436
MAOA	CYP1A2	9606.ENSP00000340684	9606.ENSP00000342007	0.436
ESR1	MMP3	9606.ENSP00000405330	9606.ENSP00000299855	0.435
MMP3	ESR1	9606.ENSP00000299855	9606.ENSP00000405330	0.435
ERBB2	PPARD	9606.ENSP00000269571	9606.ENSP00000310928	0.434
PPARD	ERBB2	9606.ENSP00000310928	9606.ENSP00000269571	0.434
AKR1A1	NQO1	9606.ENSP00000361140	9606.ENSP00000319788	0.433
NQO1	AKR1A1	9606.ENSP00000319788	9606.ENSP00000361140	0.433
MAPT	PRKCA	9606.ENSP00000340820	9606.ENSP00000408695	0.428
PRKCA	MAPT	9606.ENSP00000408695	9606.ENSP00000340820	0.428
ABCB1	PTGS2	9606.ENSP00000478255	9606.ENSP00000356438	0.426
CYP19A1	CYP1A2	9606.ENSP00000379683	9606.ENSP00000342007	0.426
CYP1A2	CYP19A1	9606.ENSP00000342007	9606.ENSP00000379683	0.426
PTGS2	ABCB1	9606.ENSP00000356438	9606.ENSP00000478255	0.426
AHR	EGFR	9606.ENSP00000242057	9606.ENSP00000275493	0.425
EGFR	AHR	9606.ENSP00000275493	9606.ENSP00000242057	0.425
ABCG2	CYP1B1	9606.ENSP00000237612	9606.ENSP00000478561	0.423
CYP1B1	ABCG2	9606.ENSP00000478561	9606.ENSP00000237612	0.423
PLA2G1B	PPARG	9606.ENSP00000312286	9606.ENSP00000287820	0.422
PPARG	PLA2G1B	9606.ENSP00000287820	9606.ENSP00000312286	0.422
AR	PTGS2	9606.ENSP00000363822	9606.ENSP00000356438	0.421
PTGS2	AR	9606.ENSP00000356438	9606.ENSP00000363822	0.421
ERBB2	INSR	9606.ENSP00000269571	9606.ENSP00000303830	0.42
INSR	ERBB2	9606.ENSP00000303830	9606.ENSP00000269571	0.42
NQO1	PPARG	9606.ENSP00000319788	9606.ENSP00000287820	0.419
PPARG	NQO1	9606.ENSP00000287820	9606.ENSP00000319788	0.419
ABCB1	OPRD1	9606.ENSP00000478255	9606.ENSP00000234961	0.418
AKR1B10	GLO1	9606.ENSP00000352584	9606.ENSP00000362463	0.418
ESR1	MMP1	9606.ENSP00000405330	9606.ENSP00000322788	0.418
GLO1	AKR1B10	9606.ENSP00000362463	9606.ENSP00000352584	0.418
MMP1	ESR1	9606.ENSP00000322788	9606.ENSP00000405330	0.418
OPRD1	ABCB1	9606.ENSP00000234961	9606.ENSP00000478255	0.418
ABCB1	ABCC1	9606.ENSP00000478255	9606.ENSP00000382342	0.417
ABCC1	ERBB2	9606.ENSP00000382342	9606.ENSP00000269571	0.417
ABCC1	ABCB1	9606.ENSP00000382342	9606.ENSP00000478255	0.417
ERBB2	ABCC1	9606.ENSP00000269571	9606.ENSP00000382342	0.417
PRKCA	PTGS2	9606.ENSP00000408695	9606.ENSP00000356438	0.417
PTGS2	PRKCA	9606.ENSP00000356438	9606.ENSP00000408695	0.417
AKR1B1	CA1	9606.ENSP00000285930	9606.ENSP00000430656	0.416
CA1	AKR1B1	9606.ENSP00000430656	9606.ENSP00000285930	0.416
ABCG2	IGF1R	9606.ENSP00000237612	9606.ENSP00000268035	0.415
AR	MMP2	9606.ENSP00000363822	9606.ENSP00000219070	0.415
AR	CYP1A1	9606.ENSP00000363822	9606.ENSP00000369050	0.415
CNR1	OPRM1	9606.ENSP00000358513	9606.ENSP00000394624	0.415
CYP1A1	AR	9606.ENSP00000369050	9606.ENSP00000363822	0.415
IGF1R	ABCG2	9606.ENSP00000268035	9606.ENSP00000237612	0.415
MMP2	AR	9606.ENSP00000219070	9606.ENSP00000363822	0.415
OPRM1	CNR1	9606.ENSP00000394624	9606.ENSP00000358513	0.415
ABCB1	CBR3	9606.ENSP00000478255	9606.ENSP00000290354	0.413
CBR3	ABCB1	9606.ENSP00000290354	9606.ENSP00000478255	0.413
ESR1	INSR	9606.ENSP00000405330	9606.ENSP00000303830	0.413
INSR	ESR1	9606.ENSP00000303830	9606.ENSP00000405330	0.413
PRKCD	PTGS2	9606.ENSP00000378217	9606.ENSP00000356438	0.413
PTGS2	PRKCD	9606.ENSP00000356438	9606.ENSP00000378217	0.413
ABCG2	AR	9606.ENSP00000237612	9606.ENSP00000363822	0.412
AR	ABCG2	9606.ENSP00000363822	9606.ENSP00000237612	0.412
CYP1A1	PPARG	9606.ENSP00000369050	9606.ENSP00000287820	0.412
PPARG	CYP1A1	9606.ENSP00000287820	9606.ENSP00000369050	0.412
CYP1A2	ESR1	9606.ENSP00000342007	9606.ENSP00000405330	0.411
ESR1	CYP1A2	9606.ENSP00000405330	9606.ENSP00000342007	0.411
ABCC1	CBR3	9606.ENSP00000382342	9606.ENSP00000290354	0.41
CBR3	ABCC1	9606.ENSP00000290354	9606.ENSP00000382342	0.41
ABCB1	ABCC2	9606.ENSP00000478255	9606.ENSP00000359478	0.407
ABCC2	ABCB1	9606.ENSP00000359478	9606.ENSP00000478255	0.407
AKR1B1	EGFR	9606.ENSP00000285930	9606.ENSP00000275493	0.405
CYP1A2	MAOB	9606.ENSP00000342007	9606.ENSP00000367309	0.405
EGFR	AKR1B1	9606.ENSP00000275493	9606.ENSP00000285930	0.405
MAOB	CYP1A2	9606.ENSP00000367309	9606.ENSP00000342007	0.405
MMP1	MPO	9606.ENSP00000322788	9606.ENSP00000225275	0.405
MMP12	PTGS2	9606.ENSP00000458585	9606.ENSP00000356438	0.405
MPO	MMP1	9606.ENSP00000225275	9606.ENSP00000322788	0.405
PTGS2	MMP12	9606.ENSP00000356438	9606.ENSP00000458585	0.405
ESR1	KDM4C	9606.ENSP00000405330	9606.ENSP00000370710	0.404
KDM4C	ESR1	9606.ENSP00000370710	9606.ENSP00000405330	0.404
ABCC1	PRKCB	9606.ENSP00000382342	9606.ENSP00000305355	0.402
PRKCB	ABCC1	9606.ENSP00000305355	9606.ENSP00000382342	0.402
CNR1	SLC6A2	9606.ENSP00000358513	9606.ENSP00000219833	0.401
SLC6A2	CNR1	9606.ENSP00000219833	9606.ENSP00000358513	0.401
MMP13	PPARG	9606.ENSP00000260302	9606.ENSP00000287820	0.4
PPARG	MMP13	9606.ENSP00000287820	9606.ENSP00000260302	0.4
